# Supplementary material for: Carbon Fiber Paper Sensor for Determination of Trimethoprim Antibiotic in Fish Samples
Source: Sensors (Basel). 2023 Mar 29;23(7):3560. doi: 10.3390/s23073560 (PMC10099197; doi:10.3390/s23073560)
Supplement: Supplementary file 1 [file sensors-23-03560-s001.zip]

Archive with 1 entries (1 files):
- sensors-2290882-supplementary.pdf
